# Supplementary material for: Prejudice, Does It Exist or Not? Consumer Price Discrimination in Minority Entrepreneurship
Source: Front Psychol. 2020 Oct 20;11:2180. doi: 10.3389/fpsyg.2020.02180 (PMC7606430; doi:10.3389/fpsyg.2020.02180)
Supplement: Supplementary file 1 [file Data_Sheet_1.XLSX]

## Sheet: 已恢复_Sheet1
index	totalseconds	组别	普通产品价格	Q3	Q4_行1	Q5_行1	Q5_行2	Q5_行3	Q5_行4	Q5_行5	Q5_行6	Q5_行7	Q6_行1	Q6_行2	Q6_行3	Q6_行4	Q6_行5	Q6_行6	Q7	Q8	Q9_行1	Q10_行1	Q10_行2	Q10_行3	Q10_行4	Q10_行5	Q10_行6	Q10_行7	Q11_行1	Q11_行2	Q11_行3	Q11_行4	Q11_行5	Q11_行6	年龄	性别	民族	totalvalue	感知普通产品质量	感知普通产品创业者质量	感知民族特色产品质量	感知民族特色创业者质量	控制组	偏见组	突出组	FIT_1	FIT_2	FIT_3	FIT_4
1	194	1	120	这个价格受众大	3	5	6	6	6	6	4	3	4	4	5	5	4	4	70	不独特 可替代性高	2	4	4	4	4	5	4	3	4	4	4	4	4	4	20	2	2	119	5.8	4.4	4.2	4	1	0	0	109.325	155.776	131.455	129.129
2	124	1	120	受众群体广	6	4	4	4	5	4	6	5	4	5	4	5	4	4	100	价格适中 利于卖出	3	4	4	4	4	4	6	5	4	4	4	4	4	4	19	2	1	122	4.2	4.4	4	4	1	0	0	126.577	155.776	162.496	183.912
3	114	1	170	品牌效益	5	6	6	6	6	6	6	5	4	5	4	4	4	3	400	要符合广告语 不能太便宜	3	5	5	3	4	4	4	4	4	4	4	4	5	3	19	2	1	126	6	4.2	4.2	4.2	1	0	0	126.577	155.776	162.496	183.912
4	185	1	130	有科技成分，做工应精细，用料高级	2	7	7	7	7	7	7	2	6	6	6	6	6	1	500	提升产品定位，增加附加值	4	7	7	7	7	7	7	1	6	6	6	6	6	2	19	2	1	156	7	6	7	6	1	0	0	126.577	155.776	162.496	183.912
5	129	1	99.9	薄利多销	2	6	4	4	4	3	5	4	7	3	3	4	4	3	200	同类型产品多 没有竞争力	3	4	3	2	2	3	5	4	4	4	3	3	3	6	18	2	1	105	4.2	4.2	2.8	3.4	1	0	0	118.814	155.776	159.99	220.827
6	123	1	120	不是很吸引人，体现温度并没有什么用	5	4	4	4	5	5	4	3	4	4	4	3	3	4	80	含银比较常见	4	3	3	3	3	4	4	3	3	3	3	4	3	3	20	2	1	102	4.4	3.6	3.2	3.2	1	0	0	134.34	155.776	165.001	146.996
7	110	1	150	以智能为品牌，重视质量	5	6	6	6	5	5	7	4	5	5	5	5	4	3	600	有特色	7	5	5	5	6	6	7	4	5	5	4	6	6	3	18	2	1	145	5.6	4.8	5.4	5.2	1	0	0	118.814	155.776	159.99	220.827
8	89	1	99	符合普通人消费水准	3	4	5	6	7	7	7	1	7	7	6	7	7	1	399	有民族特色 吸引人	6	5	6	4	4	7	7	1	4	4	6	7	7	1	19	2	1	144	5.8	6.8	5.2	5.6	1	0	0	126.577	155.776	162.496	183.912
9	187	1	300	包装很吸引我	6	7	6	6	6	6	7	3	7	7	6	5	6	2	100	去海南见过苗家人传销式卖银器，似乎有些用，但究竟多好汉族人会买呢？	3	5	5	4	4	5	6	5	2	4	4	5	3	3	22	1	1	119	6.2	6.2	4.6	3.6	1	0	0	129.25	155.776	157.223	142.759
10	118	1	90	性价比不高	5	4	4	5	4	6	6	5	3	3	4	6	4	4	50	挺好看，但不算值钱	6	5	4	4	6	7	7	5	4	4	4	6	6	4	20	1	1	135	4.6	4	5.2	4.8	1	0	0	113.724	155.776	152.213	216.591
11	294	1	120	质量好，品质高	5	6	6	6	5	6	5	2	6	6	4	4	6	2	150	价值较高，但文化差异存在容易不被接受	3	5	5	4	4	6	6	5	5	5	6	6	6	2	20	2	2	137	5.8	5.2	4.8	5.6	1	0	0	109.325	155.776	131.455	129.129
12	124	1	80	先打开市场 在考虑盈利	3	6	5	5	4	6	7	2	6	6	6	6	5	2	200	太贵没人买 太便宜烂大街	3	5	6	4	4	6	7	5	4	5	5	5	5	4	20	2	1	137	5.2	5.8	5	4.8	1	0	0	134.34	155.776	165.001	146.996
13	230	1	120	需求不是特别大，可以直接观察等得出大致温度	3	6	5	5	7	6	7	2	4	5	3	6	5	4	200	具有民族特色，成本较高，真材实料，挺好看	5	6	6	4	4	6	7	5	4	5	5	5	5	4	19	2	2	139	5.8	4.6	5.2	4.8	1	0	0	101.562	155.776	128.95	166.045
14	193	1	200	市面价格为参考 显示温度的实际意义不大	6	6	6	6	5	6	6	2	6	6	6	6	6	2	50		3	2	2	2	5	2	5	6	2	2	2	5	4	5	24	1	1	131	5.8	6	2.6	3	1	0	0	144.776	155.776	162.234	68.9282
16	98	1	88	价值不高 且寓意较好	5	4	4	4	4	4	6	2	4	5	4	6	6	3	99	手串女生喜欢 99寓意99	5	5	5	6	5	4	6	2	6	6	5	6	6	2	19	1	1	130	4	5	5	5.8	1	0	0	105.961	155.776	149.707	253.506
17	105	1	120	有温度显示	4	6	6	6	5	5	6	4	6	6	6	6	6	3	300	银饰 且较为精美	5	6	6	6	7	7	6	3	6	6	6	7	7	2	19	1	1	155	5.6	6	6.4	6.4	1	0	0	105.961	155.776	149.707	253.506
18	142	1	120	保温杯正常价	3	5	4	4	4	6	4	2	4	4	5	4	4	4	100	我觉得100合适	3	4	2	3	3	6	4	5	4	4	4	4	5	5	20	2	1	113	4.6	4.2	3.6	4.2	1	0	0	134.34	155.776	165.001	146.996
19	111	1	150	中等价位	3	4	4	6	6	5	7	3	4	5	5	6	6	2	199	价格吉利且在可接受范围之内	3	5	5	5	4	7	7	5	6	6	5	7	7	2	20	1	1	140	5	5.2	5.2	6.2	1	0	0	113.724	155.776	152.213	216.591
20	108	1	80	低于市场价增加销售量	2	5	4	5	5	6	7	1	4	4	4	7	4	2	200	愿者上钩	5	4	2	3	4	6	7	7	2	2	4	7	4	3	19	2	1	120	5	4.6	3.8	3.8	1	0	0	126.577	155.776	162.496	183.912
21	125	1	110	智能的科技成分是其核心 定价低会让人觉得骗人 附属品	4	7	4	7	7	7	7	4	7	7	7	5	5	1	80	银制的太过常见，其设计的独特款式比较吸引人	2	6	6	6	4	7	7	2	6	5	4	4	4	1	19	2	1	143	6.4	6.2	5.8	4.6	1	0	0	126.577	155.776	162.496	183.912
22	103	1	99	价格适中，销售群体更大	6	6	6	6	7	6	6	1	4	4	6	4	3	4	129	可以满足对口买家	3	3	4	4	4	5	6	7	4	4	3	5	4	3	19	2	1	128	6.2	4.2	4	4	1	0	0	126.577	155.776	162.496	183.912
23	144	1	99	高科技 目前没有类似产品	3	4	5	5	5	6	4	1	3	4	4	6	4	2	100	银价不高 汉族人卖藏银	3	5	4	4	5	7	5	4	4	4	4	5	5	4	19	2	1	119	5	4.2	5	4.4	1	0	0	126.577	155.776	162.496	183.912
24	111	1	158	大部分同类保温杯均为此价格	4	5	6	5	5	5	6	1	4	6	4	6	6	1	50	藏银质量并不比普通苗银高	5	6	5	5	3	4	6	7	4	3	3	3	3	4	19	2	1	125	5.2	5.2	4.6	3.2	1	0	0	126.577	155.776	162.496	183.912
25	110	1	95	先让企业活下来	6	6	6	6	6	6	5	3	5	5	5	6	6	4	100	藏银有民族特色 易受喜欢	7	6	6	6	5	5	6	4	6	6	5	6	6	4	20	1	1	153	6	5.4	5.6	5.8	1	0	0	113.724	155.776	152.213	216.591
26	183	1	300	一分钱一分货，价格贵质量好	6	6	6	6	4	4	4	2	6	6	4	4	4	1	100	价格高质量好	4	2	2	3	4	5	6	6	2	2	5	3	4	3	20	2	1	114	5.2	4.8	3.2	3.2	1	0	0	134.34	155.776	165.001	146.996
28	112	1	100	先以市面上的价格销售 吸引消费者	5	5	4	4	6	6	5	5	6	6	6	6	6	2	500	市面上的银手串成本大约在200-300左右，加上独特的设计和一些作用价格应该高一些	3	3	4	5	5	7	5	6	5	5	5	5	4	2	21	2	1	136	5	6	4.8	4.8	1	0	0	142.103	155.776	167.506	110.081
29	79	1	98	成本	3	6	5	5	5	4	6	1	4	4	4	5	4	3	188	成本	4	4	4	4	4	5	6	7	4	4	4	4	4	4	21	1	1	121	5	4.2	4.2	4	1	0	0	121.487	155.776	154.718	179.675
30	243	1	170	产品外观设计比较优美 我认为应该以高质量来进行推广 相对可以高于市价	4	6	6	6	6	6	7	3	6	6	7	7	7	3	200	带有少数民族特色并且对身体有效，比较适合佩戴，但是设计外观有点无法确定适用人群	4	6	6	6	7	5	7	4	7	7	6	7	6	2	19	2	1	160	6	6.6	6	6.6	1	0	0	126.577	155.776	162.496	183.912
31	106	1	99	略低一点点出售 扩大市场	4	7	7	7	7	7	7	5	4	4	4	4	4	3	120	听明字适合作为工艺纪念品 一百元上下在顾客的接受范围内	5	5	5	4	4	6	6	4	4	4	4	5	6	2	19	2	1	138	7	4	4.8	4.6	1	0	0	126.577	155.776	162.496	183.912
32	116	1	120	考虑成本 且设计可以 买来可以接受	5	5	5	5	5	4	6	4	6	5	5	6	6	4	100	除了好看 实用性不大 买来可能戴不了几次就丢了 除非旅游纪念品	5	5	5	4	5	5	5	4	5	5	5	5	4	4	19	2	1	137	4.8	5.6	4.8	4.8	1	0	0	126.577	155.776	162.496	183.912
33	83	1	1200	太便宜了感觉假 太贵了不会买	6	6	6	6	5	5	7	1	4	4	4	6	5	2	20	太贵了不会买	4	4	4	4	4	5	6	4	4	4	4	4	4	2	19	2	1	124	5.6	4.6	4.2	4	1	0	0	126.577	155.776	162.496	183.912
34	77	1	99	和别的差别不大	3	4	3	3	3	3	5	4	2	3	4	6	4	3	299	合适不掉价不太贵	5	2	4	5	5	4	5	2	3	4	4	4	4	4	20	1	2	105	3.2	3.8	4	3.8	1	0	0	88.7093	155.776	118.666	198.724
35	85	1	188.88	听起来好听	4	6	4	6	6	6	6	4	4	4	4	5	3	4	38	较便宜+好意头+款式一般+适合中低端市场	4	4	4	3	3	4	5	4	4	3	3	4	2	4	19	1	1	117	5.6	4	3.6	3.2	1	0	0	105.961	155.776	149.707	253.506
38	82	1	99	让价格保持在两位数 惯用手段	5	6	6	6	5	4	4	4	4	4	3	5	4	4	60	生活中比较常见额外报价	4	4	3	3	6	5	5	4	3	2	4	6	5	4	20	1	1	122	5.4	4	4.2	4	1	0	0	113.724	155.776	152.213	216.591
39	80	1	150	适当降低价格，提高竞争力	6	7	7	7	7	7	7	2	6	6	7	6	7	4	200	价格适中 略微高价	5	7	7	7	7	7	7	2	7	6	7	7	7	2	23	1	1	171	7	6.4	7	6.8	1	0	0	137.013	155.776	159.728	105.844
40	88	1	70	同类产品过多 可替代性强 没有比较优势	2	7	7	7	6	5	7	4	6	5	6	7	5	3	200	市价	4	7	5	6	5	4	7	4	5	6	5	5	4	3	20	1	1	147	6.4	5.8	5.4	5	1	0	0	113.724	155.776	152.213	216.591
41	142	1	100	小创新 无实用价值 不值得提价购买	1	7	7	7	4	4	7	4	4	4	4	4	3	1	200	藏物与人接触不多 价低显低劣 价高不和常人购买力中高适宜	5	5	3	3	4	4	4	4	4	4	4	3	4	3	20	1	1	115	5.8	3.8	3.8	3.8	1	0	0	113.724	155.776	152.213	216.591
43	111	1	70	根据消费者需求及市场同行销售状况	6	4	4	4	5	4	6	3	4	4	4	5	5	2	150	根据市面定价及手串原材料 工艺水准	4	5	5	4	4	6	5	3	5	4	4	4	5	2	19	2	2	120	4.2	4.4	4.8	4.4	1	0	0	101.562	155.776	128.95	166.045
44	102	1	100	根据市场	4	6	6	6	6	6	6	3	4	4	4	4	4	4	150	藏银本身成本较高 加上设计可适量抬价 但刚上市场不应太高	5	6	6	6	6	6	6	5	4	4	4	4	4	4	19	2	1	137	6	4	6	4	1	0	0	126.577	155.776	162.496	183.912
45	97	1	120	细节很多 感觉很实用但没有更优于同类产品的点	2	6	6	4	5	3	4	2	5	4	5	6	4	3	80	很有少数民族特色 有好处	2	6	4	4	4	6	6	5	5	4	4	6	5	2	20	2	1	122	4.8	4.8	4.8	4.8	1	0	0	134.34	155.776	165.001	146.996
47	75	1	100	除去成本外，定价100比较容易接受	5	6	6	5	7	7	6	4	6	6	5	5	4	4	80	市面上的手链价格普通	4	6	6	6	6	6	6	4	5	5	4	4	4	4	20	1	1	146	6.2	5.2	6	4.4	1	0	0	113.724	155.776	152.213	216.591
48	80	1	99	价格不过百 不会引起质变 心理接受范围内 好听吉利	3	5	5	5	5	4	6	2	5	5	4	5	4	4	199	吉利	4	4	4	4	5	5	6	2	4	4	4	4	3	3	19	2	1	118	4.8	4.6	4.4	3.8	1	0	0	126.577	155.776	162.496	183.912
49	74	1	199	智能化将提高产品附加值	3	4	4	5	5	4	6	4	2	2	3	4	4	3	199	民族特色	4	4	4	4	4	4	5	4	4	4	4	4	4	3	19	2	1	109	4.4	3	4	4	1	0	0	126.577	155.776	162.496	183.912
50	108	1	150	价格适中 在市面价格之上 又符合其效益	5	6	6	6	6	6	6	3	6	6	6	6	5	1	50	具有民族特色的产品应该更能吸引顾客	6	4	5	5	5	5	6	5	5	5	5	4	4	2	19	1	1	140	6	5.8	4.8	4.6	1	0	0	105.961	155.776	149.707	253.506
51	90	1	140	智能	4	4	4	5	4	4	4	4	4	5	7	7	7	1	50	没市场	4	4	5	4	5	4	4	2	4	5	5	7	6	7	21	1	2	130	4.2	6	4.4	5.4	1	0	0	96.4722	155.776	121.172	161.808
52	91	1	199	性能优良 外观很好	6	6	6	6	6	6	6	2	6	6	6	6	5	2	49.9	考虑民族的产品 比较小众	5	4	5	5	4	4	4	3	4	4	4	3	4	4	20	2	1	132	6	5.8	4.4	3.8	1	0	0	134.34	155.776	165.001	146.996
53	84	1	150	科技含量高	6	6	7	6	7	7	6	4	6	6	6	7	7	2	80	定价太高不利于顾客了解产品	5	6	4	5	4	5	6	5	4	4	4	5	4	2	19	2	1	146	6.6	6.4	4.8	4.2	1	0	0	126.577	155.776	162.496	183.912
54	87	1	180	可显示温度 比较独特 成本高 适当提高定价	5	6	6	6	5	6	6	3	6	6	6	6	5	2	100	没有特别大的特色	3	6	6	3	6	3	7	6	4	4	5	7	3	5	19	2	1	142	5.8	5.8	4.8	4.6	1	0	0	126.577	155.776	162.496	183.912
55	53	1	300	无	6	6	6	5	6	5	6	4	6	6	5	6	6	4	100	无	4	5	5	5	4	4	4	4	5	5	4	4	4	4	20	2	1	138	5.6	5.8	4.6	4.4	1	0	0	134.34	155.776	165.001	146.996
56	88	1	150	智能保温杯定价应高于普通杯	6	6	6	6	6	6	5	4	6	7	5	5	7	2	80	较小众的物品价格不宜过高	6	6	5	5	4	4	5	2	4	4	4	5	6	3	19	2	1	140	6	6	4.8	4.6	1	0	0	126.577	155.776	162.496	183.912
57	123	2	90	市面上有很多功能相同类似的产品 没有比较能吸引顾客的点	5	7	7	6	6	6	6	5	6	6	5	6	6	4	70	银手镯普遍价格百元内	5	6	4	4	6	6	6	5	5	4	5	4	5	4	19	2	1	150	6.4	5.8	5.2	4.6	0	1	0	126.577	108.707	113.819	183.912
58	86	2	99	利润不低，两位数比三位数更吸引消费者	2	7	6	6	7	5	7	2	4	4	4	5	5	3	80	银手串市场选择太多	2	6	6	6	4	5	7	3	4	4	4	4	4	3	19	2	1	129	6.2	4.4	5.4	4	0	1	0	126.577	108.707	113.819	183.912
59	68	2	90	根据初步了解 并没有比市场其他保温杯有太多优势	5	6	6	4	4	6	6	4	6	5	5	5	5	5	200	了解度不高	5	6	6	6	6	6	6	2	6	6	6	6	6	2	20	2	1	147	5.2	5.2	6	6	0	1	0	134.34	108.707	116.325	146.996
60	238	2	100	略高于网络均价的价格	7	7	7	7	5	4	5	4	7	7	4	4	4	4	40	银子已经不怎么值钱了	3	5	4	4	5	5	5	5	4	4	4	5	4	4	19	2	1	137	6	5.2	4.6	4.2	0	1	0	126.577	108.707	113.819	183.912
61	122	2	98	价格适中	4	7	7	6	5	6	6	4	4	4	4	4	6	3	128	看起来有点普通	3	5	5	5	4	6	6	4	5	4	4	4	5	2	20	1	2	132	6.2	4.4	5	4.4	0	1	0	88.7093	108.707	69.9901	198.724
62	73	2	100	与市场同步	2	7	6	6	6	4	7	1	6	6	4	4	4	4	200	与市场同步	4	7	7	7	6	4	7	1	7	7	4	4	4	4	19	1	1	140	5.8	4.8	6.2	5.2	0	1	0	105.961	108.707	101.031	253.506
64	92	2	95	合理 性价比高	4	6	6	6	5	5	6	5	6	6	6	6	6	4	80	性价比高	5	5	4	6	6	6	6	5	6	6	6	6	6	2	19	1	1	152	5.6	6	5.4	6	0	1	0	105.961	108.707	101.031	253.506
65	113	2	108	价格不高 不敢买	6	7	6	5	6	6	7	7	6	5	4	5	6	4	200	藏银成本高 设计价值有效	5	5	5	6	6	6	7	1	5	5	4	6	6	3	20	1	1	150	6	5.2	5.6	5.2	0	1	0	113.724	108.707	103.536	216.591
66	276	2	50	如果与市面上的价格差异过大，会导致销量难以提升	5	4	5	5	4	3	5	4	4	3	3	4	5	2	500	具有民族特色，又包含其特色功能	5	6	5	4	6	7	5	2	5	4	5	6	4	2	19	1	1	122	4.2	3.8	5.6	4.8	0	1	0	105.961	108.707	101.031	253.506
67	116	2	150	保温杯智能 造型好看 时尚简洁 功能性强 可略高于市价	6	6	6	6	6	6	6	4	5	5	5	5	5	1	88	饰品面相大众市场定价不宜过高 定价有传统寓意	4	6	6	6	5	5	6	4	5	5	5	5	5	1	20	2	1	140	6	5	5.6	5	0	1	0	134.34	108.707	116.325	146.996
68	85	2	150	具有可显示温度的智能性	6	6	7	6	6	6	7	2	6	6	5	7	6	1	280	藏银的珍贵程度远其价格	4	6	5	6	7	7	7	3	6	6	6	7	6	1	20	2	1	154	6.2	6	6.2	6.2	0	1	0	134.34	108.707	116.325	146.996
69	344	2	149	智能 可以贵一点	5	6	6	6	6	7	6	4	6	5	4	7	6	1	598	贵一点显得高级可靠	4	7	6	6	7	7	7	4	6	6	4	6	5	1	19	2	1	151	6.2	5.6	6.6	5.4	0	1	0	126.577	108.707	113.819	183.912
70	173	2	99	99较100好卖	6	6	6	6	5	5	5	2	6	7	6	6	6	2	66	数字吉利	6	6	6	6	5	6	6	2	6	6	6	6	6	2	19	2	1	149	5.6	6.2	5.8	6	0	1	0	126.577	108.707	113.819	183.912
71	156	2	99	我能接受的保温杯价格就这么多	6	4	5	5	5	6	7	3	6	7	6	6	7	6	50	有民族风 纯银 但银本身不是很值钱 大家付的大多是民族特色的费用	4	7	7	7	7	7	7	1	7	5	5	7	7	1	20	2	1	158	5	6.4	7	6.2	0	1	0	134.34	108.707	116.325	146.996
72	144	2	90	有优势有卖点 售价就相对较高 但品牌不成熟 市场竞争力较低	5	5	4	4	4	3	4	5	4	4	3	4	3	4	30	有民族风格 但设计一般很难出彩 与市面手串差别不大	3	5	4	4	5	5	4	4	4	4	3	3	4	4	19	2	1	112	4	3.6	4.6	3.6	0	1	0	126.577	108.707	113.819	183.912
73	126	2	99	我能接受并愿意购买	4	6	4	4	4	4	6	4	4	4	4	6	5	2	199	有特色 但银成本低 且不是纯银 无品牌溢价 做工一般	4	4	4	4	3	3	4	3	3	3	3	5	3	4	19	2	2	111	4.4	4.6	3.6	3.4	0	1	0	101.562	108.707	80.2733	166.045
74	70	2	100	符合市场价	2	7	7	7	7	7	7	4	6	6	4	4	4	4	50	符合市面价	2	7	7	7	7	7	7	2	7	7	4	4	4	4	19	2	1	152	7	4.8	7	5.2	0	1	0	126.577	108.707	113.819	183.912
75	134	2	100	并无溢价特色 涨价无竞争力	6	7	7	7	7	6	7	4	4	6	6	4	6	2	200	有特色 有卖点受众也广	7	7	7	7	7	7	7	4	4	4	4	7	4	1	19	2	1	156	6.8	5.2	7	4.6	0	1	0	126.577	108.707	113.819	183.912
76	91	2	150	智能	2	6	7	7	6	6	2	2	4	5	6	6	5	4	200	(空)	2	2	7	7	6	7	5	5	7	6	7	7	6	4	19	2	1	146	6.4	5.2	5.8	6.6	0	1	0	126.577	108.707	113.819	183.912
77	179	2	89	对大学生来说 价格尚可接受	7	6	6	6	6	6	7	7	5	5	4	4	4	1	150	地区优势 可接受	6	7	6	6	7	7	7	1	6	6	6	6	5	1	20	2	1	151	6	4.4	6.6	5.8	0	1	0	134.34	108.707	116.325	146.996
78	64	2	130	智能	4	6	6	6	5	6	5	5	6	6	6	6	2	2	60	做工精致 体现藏族特色	6	7	7	7	6	7	7	2	7	7	6	7	7	2	19	2	1	156	5.8	5.2	6.8	6.8	0	1	0	126.577	108.707	113.819	183.912
79	88	2	200	薄利多销 打开市场	4	6	6	6	7	5	7	7	7	7	4	5	6	4	500	提高质量做工 包装打造 引起人的兴趣 可向高端靠拢	4	7	7	5	7	7	4	7	4	5	7	7	6	4	19	2	1	162	6	5.8	6.6	5.8	0	1	0	126.577	108.707	113.819	183.912
80	139	2	105	适中 市场价	4	5	6	5	6	4	4	2	5	5	4	5	5	4	99.9	手串针对年轻人	6	6	6	6	6	7	6	4	6	6	5	6	7	4	19	2	1	145	5.2	4.8	6.2	6	0	1	0	126.577	108.707	113.819	183.912
82	77	2	90	初次推销应该价格去吸引消费者	3	3	5	4	2	4	5	6	5	4	4	5	5	3	50	看外观感觉应该值这个价	3	5	6	4	5	6	7	5	5	5	5	6	6	2	21	1	1	128	3.6	4.6	5.2	5.4	0	1	0	121.487	108.707	106.042	179.675
83	104	2	110	符合市场价 易于接受	4	4	5	5	5	3	2	7	2	4	4	4	3	2	150	符合市场价 易于接受	4	3	3	3	5	6	6	7	3	2	5	6	1	4	20	1	1	112	4.4	3.4	4	3.4	0	1	0	113.724	108.707	103.536	216.591
84	78	2	200	性能+成本	5	5	5	4	4	4	6	6	6	5	4	4	5	3	300	文化背景+产品工艺	5	6	6	5	5	5	4	2	5	6	4	4	6	3	19	2	1	132	4.4	4.8	5.4	5	0	1	0	126.577	108.707	113.819	183.912
85	100	2	65	大部分学生会在这个价格去选择	2	4	5	4	4	4	6	7	5	5	4	4	4	4	50	因其具有民族特色 所以这个价格适合	5	6	6	4	4	6	6	1	4	5	4	5	6	4	19	2	1	128	4.2	4.4	5.2	4.8	0	1	0	126.577	108.707	113.819	183.912
86	145	2	85.99	定价有诱惑力 介绍华而不实 没有效信息	5	4	3	3	3	3	6	5	4	4	2	2	2	5	99.99	有民族特色 就地取材	5	2	2	2	2	2	5	5	4	6	4	6	6	2	20	2	1	104	3.2	2.8	2	5.2	0	1	0	134.34	108.707	116.325	146.996
87	87	2	120	价值+藏族文化溢价	6	6	6	6	5	6	6	2	4	3	5	5	4	2	210	手工工艺+材质本身+文化溢价	2	5	5	4	3	3	6	3	4	4	4	5	6	2	19	1	1	122	5.8	4.2	4	4.6	0	1	0	105.961	108.707	101.031	253.506
88	80	2	120	薄利多销	4	6	6	6	7	6	6	4	5	5	6	6	7	2	399	保证质量 不能为了低价而减少成本的投入	4	6	6	6	7	5	6	4	6	6	5	6	6	3	19	2	1	152	6.2	5.8	6	5.8	0	1	0	126.577	108.707	113.819	183.912
89	158	2	90	无售后保障 无质量保证 无产业基础 无品牌影响力	1	6	6	6	7	4	7	7	5	4	3	7	4	1	150	银金属功效有夸大成分 无医学证明	3	6	5	5	7	4	6	4	5	4	2	7	6	2	20	1	1	134	5.8	4.6	5.4	4.8	0	1	0	113.724	108.707	103.536	216.591
90	90	2	90	薄利多销	4	4	4	3	4	3	6	5	2	3	4	5	2	5	100	作用不大	1	2	2	2	1	1	4	6	4	4	4	6	3	6	19	2	1	100	3.6	3.2	1.6	4.2	0	1	0	126.577	108.707	113.819	183.912
91	62	2	80	薄利多销	3	6	6	6	6	6	6	2	6	6	6	6	6	4	120	实用性不强	5	6	6	6	6	6	6	2	6	6	6	6	6	2	19	2	1	150	6	6	6	6	0	1	0	126.577	108.707	113.819	183.912
92	130	2	80	功能可能高于一般市面价格 但在投放初期最好与一般市面价格相差不要太多	3	5	5	5	4	4	4	4	4	4	5	5	5	2	200	带有少数民族特色的饰品 一般会容易吸引消费者	4	5	4	4	3	5	4	5	4	4	3	5	4	3	20	2	1	116	4.6	4.6	4.2	4	0	1	0	134.34	108.707	116.325	146.996
93	127	2	100	市场价如何	2	6	6	6	6	3	6	7	4	4	4	4	4	4	500	收智商税要尽量高	5	5	3	4	4	5	6	7	3	4	4	6	4	3	20	2	1	129	5.4	4	4.2	4.2	0	1	0	134.34	108.707	116.325	146.996
94	89	2	199	外观漂亮 功能较多 科技含量较高	5	5	5	4	6	6	6	4	5	5	4	4	6	3	199	传统工艺 现代外观 杀菌功能 民族特色	4	5	5	5	5	6	5	5	5	5	6	6	6	2	20	1	1	138	5.2	4.8	5.2	5.6	0	1	0	113.724	108.707	103.536	216.591
95	124	2	188	数字专利 销售商有利润空间 大多数人能接受这个价格	7	6	4	4	4	4	6	7	6	4	5	6	4	1	288	价格太低会让人怀疑 这个价格在大多数人承受范围之内	7	6	5	4	5	5	6	7	6	6	4	5	4	1	20	1	1	139	4.4	5	5	5	0	1	0	113.724	108.707	103.536	216.591
96	76	2	120	现在商场保温杯都比较贵	6	4	3	3	3	4	6	4	4	4	4	5	5	1	100	其实市面上也有许多藏银手串产品	5	3	3	4	4	4	7	2	3	3	3	4	3	6	19	2	1	110	3.4	4.4	3.6	3.2	0	1	0	126.577	108.707	113.819	183.912
97	90	2	100	智能 保温 保温杯显示温度好像没啥用 只要能保温就行	4	4	4	4	4	3	4	4	4	4	4	5	4	3	150	民族特色好像不明显，而且外观不太符合我的审美	3	4	4	4	3	4	4	4	4	4	4	4	4	4	20	2	1	109	3.8	4.2	3.8	4	0	1	0	134.34	108.707	116.325	146.996
98	72	2	89	产品新颖、但是我喜欢简洁，显示温度功能有点鸡肋	6	5	6	6	4	5	5	5	6	6	6	6	5	6	99	久久 推情侣款	6	6	6	5	4	6	4	5	5	5	5	6	6	6	19	1	1	152	5.2	5.8	5.4	5.4	0	1	0	105.961	108.707	101.031	253.506
99	82	2	88	略低于市场价 比较好卖	3	5	5	5	5	5	7	4	4	4	4	6	5	2	388	银制成本不高 不适合卖太贵	3	4	3	3	6	6	6	6	2	2	5	5	5	4	18	1	1	124	5	4.6	4.4	3.8	0	1	0	98.1985	108.707	98.5256	290.422
100	68	2	99	略低于市面价	2	6	6	5	4	4	6	6	4	5	4	6	5	3	188	贴近市面价格 较为亲民	4	5	5	5	5	6	6	5	4	5	6	5	4	3	19	1	1	134	5	4.8	5.2	4.8	0	1	0	105.961	108.707	101.031	253.506
101	86	2	100	质量好 温度显示	6	6	6	6	6	5	5	4	5	6	6	6	5	2	300	有地域文化	4	5	5	5	4	6	5	4	5	5	5	5	6	2	20	1	1	140	5.8	5.6	5	5.2	0	1	0	113.724	108.707	103.536	216.591
102	57	2	100	均价	6	6	6	5	5	5	5	4	4	5	4	5	6	2	100	不太了解	6	6	6	6	6	6	6	2	6	6	6	6	6	2	25	1	1	144	5.4	4.8	6	6	0	1	0	152.539	108.707	116.063	32.0126
103	194	2	88	与市场价格相差不大，给予保修服务在一定时期内，保修价格另取10元	5	5	4	4	6	6	6	5	5	5	4	6	4	3	205	藏族特色，虽然市面上手串产品多，但特别的往往令人欣赏	3	6	6	5	5	5	5	4	6	5	4	4	5	3	19	2	1	134	5	4.8	5.4	4.8	0	1	0	126.577	108.707	113.819	183.912
104	115	2	99.9	市场售出值为100左右，有一定的打折价与数字的吉利特性适合送小礼物 就可以保证价格不低且有意义	5	6	5	5	6	5	6	4	6	5	5	5	5	3	111	对于大多数用户而言 手串质量有一定保障 但也不会太贵会引起购买欲望	4	5	6	5	5	6	6	4	6	5	5	5	6	4	18	2	1	143	5.4	5.2	5.4	5.4	0	1	0	118.814	108.707	111.314	220.827
105	84	2	120	可以有民族特色 然后可以看温度	2	6	7	7	6	7	7	4	6	6	6	6	6	2	60	有民族特色，质地饱满	2	6	6	6	6	6	6	3	6	6	6	6	6	2	19	2	1	151	6.6	6	6	6	0	1	0	126.577	108.707	113.819	183.912
106	95	2	150	先观察销量，如果过高不容易卖出，现在市场竞争大 ，较低价最好口碑	5	7	7	7	7	7	7	4	6	6	6	6	6	2	200	这个市场竞争者少 且具有独特性 可以定价较高	7	7	7	7	7	7	7	2	6	6	6	6	6	2	19	2	1	166	7	6	7	6	0	1	0	126.577	108.707	113.819	183.912
107	63	2	70	该价格在我承受范围之内	2	4	4	4	6	5	4	4	4	4	3	4	3	4	40	作为首饰 这个价格合理	2	4	4	4	6	6	5	4	3	3	4	4	4	4	19	2	1	112	4.6	3.6	4.8	3.6	0	1	0	126.577	108.707	113.819	183.912
108	98	2	130	更智能 可以普遍保温杯贵几十块钱	3	6	6	6	6	7	6	4	4	4	4	6	5	3	259	有民族特色比较独特 银制品 有一定成本 但价格不宜过高	3	5	5	4	4	4	6	3	4	4	5	5	4	6	19	2	1	132	6.2	4.6	4.4	4.4	0	1	0	126.577	108.707	113.819	183.912
109	93	2	98	市场上老牌竞争很多，功能较鸡肋，不具备太高竞争力	1	6	5	5	5	4	6	4	4	4	4	4	3	5	150	工艺品价值在于工艺与文化	6	5	5	5	5	5	6	3	4	4	4	4	4	4	19	2	2	124	5	3.8	5	4	0	1	0	101.562	108.707	80.2733	166.045
110	69	2	99	保温杯品牌价值不高	5	5	4	4	4	4	6	7	4	4	3	4	4	4	99	不能保证是真正藏银	4	3	3	3	2	4	6	7	2	2	2	5	5	5	19	2	1	115	4.2	3.8	3	3.2	0	1	0	126.577	108.707	113.819	183.912
111	54	2	100	薄利多销	4	6	6	5	5	6	6	2	6	6	5	4	6	1	199	用于礼物	5	6	7	5	5	7	6	1	4	5	3	6	6	2	19	2	1	136	5.6	5.4	6	4.8	0	1	0	126.577	108.707	113.819	183.912
112	71	2	90	高于保温杯价格 看上去不会过高	4	6	6	6	5	5	6	4	5	5	3	4	4	2	200	与银的高价值相当	6	6	6	6	6	5	6	4	6	6	4	5	5	3	19	2	1	139	5.6	4.2	5.8	5.2	0	1	0	126.577	108.707	113.819	183.912
113	102	2	80	因为我在淘宝就看到过这类产品相类似的保温杯 通常价格不是很高	5	6	5	4	4	4	6	6	4	4	4	5	2	2	60	拉萨当地卖手串的人很多 而且价格有高有低 可以低价打入市场	5	5	5	5	5	5	6	2	5	5	4	6	4	4	20	2	2	127	4.6	3.8	5	4.8	0	1	0	109.325	108.707	82.7786	129.129
114	107	3	80	智能的没必要，实用性不高，只能靠低价打入市场	2	6	4	3	3	5	5	6	5	3	4	6	6	2	299	定价高一点会提高一定顾客期望 ，珠宝首饰溢价是必要的。	6	6	5	5	6	6	4	3	6	6	4	6	6	2	20	1	1	131	4.2	4.8	5.6	5.6	0	0	1	113.724	97.316	94.5288	216.591
115	82	3	80	初期创业低于市场均价利于开销路	3	7	7	6	6	7	7	5	6	6	6	6	4	2	120	受众群体应该多为学生	6	7	7	6	6	6	7	4	6	6	6	7	6	3	20	1	1	161	6.6	5.6	6.4	6.2	0	0	1	113.724	97.316	94.5288	216.591
116	75	3	88	低于市价 占领市场	4	6	4	4	3	4	7	5	4	4	5	4	4	3	188	抓住中间消费者 产品靠中低端	6	4	3	4	4	5	6	7	4	4	4	4	4	3	19	1	1	123	4.2	4.2	4	4	0	0	1	105.961	97.316	92.0235	253.506
117	99	3	90	应先低于市场价进入市场 确保销售额度	3	6	6	7	7	6	6	2	4	4	5	5	6	2	299	银饰属于贵重物品，消费者的消费期望（对质量的感知）与价格成正比	6	6	5	6	6	6	6	3	5	5	5	4	5	3	20	1	1	140	6.4	4.8	5.8	4.8	0	0	1	113.724	97.316	94.5288	216.591
118	50	3	80	低价多销	5	5	5	5	5	5	5	5	5	5	6	5	5	5	60	顾客方便接受	5	6	6	5	6	6	5	5	6	6	6	6	6	2	20	1	1	147	5	5.2	5.8	6	0	0	1	113.724	97.316	94.5288	216.591
119	125	3	60	保温杯市场已经饱和 在不确定产品性能的前提下 价格是唯一可挖的优势	3	5	5	5	4	4	7	4	5	5	5	3	5	2	500	价格可以适度提高，把高消费者作为目标群体，塑造品牌感，价格过低反而让顾客怀疑产品质量	5	6	6	6	6	7	7	3	6	6	6	6	6	2	19	1	1	140	4.6	4.6	6.2	6	0	0	1	105.961	97.316	92.0235	253.506
120	87	3	80	仅有显示温度一个特点 容易被复制乃被超越	5	6	5	5	6	6	6	4	4	5	4	6	4	3	150	作为工艺品 有民族风情 但仅仅是手串 价格过高不可行	5	6	6	5	5	7	5	3	4	4	4	6	6	3	19	1	1	138	5.6	4.6	5.8	4.8	0	0	1	105.961	97.316	92.0235	253.506
121	69	3	120	产品较为特殊 具有鲜明特色 略高于市场价格	5	6	6	6	6	4	6	4	4	4	3	4	5	4	188	手串有特殊象征 处于市场价中间	4	5	5	5	4	6	4	4	5	5	4	5	4	4	19	1	1	131	5.6	4	5	4.6	0	0	1	105.961	97.316	92.0235	253.506
122	91	3	88	低于市场价格，数字专利	4	7	7	7	7	7	7	2	7	7	7	6	4	3	288	数字吉利，市场平均价格，对工艺有保留	3	6	4	6	7	7	7	2	6	6	6	7	4	3	19	2	1	156	7	6.2	6	5.8	0	0	1	126.577	97.316	104.812	183.912
123	155	3	90	以一定低于市场的价格获取更大的销售渠道	3	7	4	4	7	4	5	3	5	5	5	5	5	3	150	工艺较简单	4	7	7	6	6	6	6	2	6	6	6	6	6	3	20	2	1	142	5.2	5	6.4	6	0	0	1	134.34	97.316	107.317	146.996
124	108	3	80	花太多钱去购买一个智能保温杯不如买一个平价普通保温杯	3	4	5	5	5	5	5	4	4	4	3	3	4	4	120	外观一般 银饰部分较少	3	4	4	4	3	5	5	4	4	4	4	4	4	4	20	2	1	114	4.8	3.6	4	4	0	0	1	134.34	97.316	107.317	146.996
125	94	3	80	少数民族地区应该可以给出优惠	6	7	6	7	6	6	6	5	6	6	5	6	5	3	100	作为装饰品 销售对象一般为年轻人 年轻人喜新厌旧 爱丢	4	6	5	6	6	5	6	4	6	6	4	6	6	3	20	1	1	153	6.4	5.6	5.6	5.6	0	0	1	113.724	97.316	94.5288	216.591
126	116	3	80	低价有利于快速进入市场 薄利多销	6	6	6	5	5	4	4	7	6	6	5	6	5	2	300	尽量低价 但要保证有利可图 高于成本20-50%即可	5	5	5	5	6	6	4	1	5	5	5	5	5	3	20	1	1	138	5.2	5.6	5.4	5	0	0	1	113.724	97.316	94.5288	216.591
127	99	3	80	民族特色可使价格适当上调	7	7	7	7	7	7	7	6	7	7	6	7	6	3	200	价格根据成本上下浮动	7	7	7	7	7	7	7	5	7	7	7	7	7	2	21	1	1	182	7	6.6	7	7	0	0	1	121.487	97.316	97.0342	179.675
128	70	3	99	低于市场售价提高竞争力	5	6	6	7	7	5	7	5	4	4	6	6	4	2	399	寓意好 并且走高端路线	6	6	6	5	6	5	6	4	5	5	6	5	4	2	19	1	1	145	6.2	4.8	5.6	5	0	0	1	105.961	97.316	92.0235	253.506
129	74	3	150	因为很多人并不知道该类型保温杯市面价	3	6	6	5	4	6	6	5	5	5	4	4	6	2	288	挺好看 挺有意义的	3	5	4	5	6	6	6	5	6	7	5	6	6	3	20	1	1	140	5.4	4.8	5.2	6	0	0	1	113.724	97.316	94.5288	216.591
130	64	3	99	寓意好 而且低于市场价	4	5	5	5	5	4	5	4	5	5	4	4	6	3	299	价格适当 切合成本	6	5	5	5	5	4	6	3	5	5	4	5	6	3	19	1	1	131	4.8	4.8	4.8	5	0	0	1	105.961	97.316	92.0235	253.506
131	61	3	188	比较符合市场保温杯价格	2	6	4	4	5	5	5	6	4	4	4	4	3	4	224	容易占据市场	4	5	5	3	3	3	3	4	3	4	3	2	4	5	20	1	1	111	4.8	3.8	3.8	3.2	0	0	1	113.724	97.316	94.5288	216.591
132	57	3	135	大众可接受水平	4	6	5	5	5	5	5	4	4	5	5	4	4	2	588	(空)	4	5	5	5	5	5	5	2	5	5	5	5	5	3	18	1	1	127	5.2	4.4	5	5	0	0	1	98.1985	97.316	89.5182	290.422
133	63	3	98	低于一百使价格更具吸引力	5	7	6	6	6	6	6	5	6	4	7	6	4	2	400	具有少数民族特色且材质不一般	6	6	6	6	5	6	4	5	6	6	6	5	6	3	19	1	1	152	6.2	5.4	5.8	5.8	0	0	1	105.961	97.316	92.0235	253.506
134	53	3	98.9	借低价打开市场	3	4	4	5	5	5	5	4	4	4	5	5	4	4	200	民族特色	5	5	5	5	5	5	5	4	4	4	5	4	4	4	20	1	1	125	4.6	4.4	5	4.2	0	0	1	113.724	97.316	94.5288	216.591
135	87	3	129	仅仅在藏族风格上加分	3	6	6	6	6	6	6	7	4	4	4	4	4	4	98	创业之初 在没有经受考验之前 消费者对产品无实质体感 定价低表现隐藏的质量问题	4	5	5	5	5	5	5	3	4	4	4	4	4	4	20	1	1	131	6	4	5	4	0	0	1	113.724	97.316	94.5288	216.591
136	69	3	99	定价数字吉利	5	6	4	4	6	6	6	4	4	4	5	6	5	2	88	具有寓意	6	4	5	5	6	6	5	4	5	4	4	6	5	3	19	2	1	135	5.2	4.8	5.2	4.8	0	0	1	126.577	97.316	104.812	183.912
137	67	3	115	鼓励偏远地区青年人参与创业	4	6	5	5	5	2	6	4	4	4	4	4	3	5	200	具有鲜明民族特色的产品	7	6	7	6	7	4	6	4	5	6	6	7	7	2	20	2	1	141	4.6	3.8	6	6.2	0	0	1	134.34	97.316	107.317	146.996
138	83	3	98	市场价保持基本一致	2	6	5	5	7	5	7	2	6	5	5	7	3	4	66	数字吉利 讨喜	4	4	3	4	3	4	6	3	5	5	5	6	4	3	18	2	1	128	5.6	5.2	3.6	5	0	0	1	118.814	97.316	102.307	220.827
139	66	3	100	符合行情	3	6	4	4	3	4	5	4	4	4	4	6	5	3	88	数字吉利	2	4	3	3	5	4	4	3	4	4	4	5	4	3	19	2	1	111	4.2	4.6	3.8	4.2	0	0	1	126.577	97.316	104.812	183.912
140	61	3	100	为什么保温杯虚高显示温度呢	3	4	4	4	4	4	4	4	5	5	4	5	4	6	300	作为旅游纪念品可以适当提高价格	5	6	6	5	5	5	5	3	5	5	5	5	5	4	19	1	1	129	4	4.6	5.4	5	0	0	1	105.961	97.316	92.0235	253.506
141	56	3	50	物美价廉 实用美观	3	4	4	4	4	4	6	5	5	5	4	4	4	4	50	文化价值 美观	2	5	5	5	5	5	6	3	5	4	4	5	5	3	19	1	1	122	4	4.4	5	4.6	0	0	1	105.961	97.316	92.0235	253.506
142	70	3	88	小众品牌 雷同产品多 少数民族特色少	2	6	6	6	6	5	7	2	4	3	3	4	2	6	168	成本低 市场需求小	1	6	6	6	6	5	7	2	5	4	4	4	4	3	19	1	1	125	5.8	3.2	5.8	4.2	0	0	1	105.961	97.316	92.0235	253.506
143	61	3	99	尾数定价法	2	7	7	7	7	6	4	5	7	4	4	7	6	6	100	成本+手工费	5	7	7	6	6	7	5	4	5	4	7	7	7	6	19	1	1	162	6.8	5.6	6.6	6	0	0	1	105.961	97.316	92.0235	253.506
144	39	3	99	竞争大	3	6	6	6	6	6	6	4	4	4	4	4	4	3	1000	(空)	4	4	4	5	5	5	5	4	5	5	5	5	5	4	19	1	1	131	6	4	4.6	5	0	0	1	105.961	97.316	92.0235	253.506
145	84	3	80	在前期无市场竞争力 薄利多销	4	6	6	4	3	3	6	4	5	5	5	4	5	3	300	根据效用决定	4	6	6	6	6	5	3	4	5	5	5	5	5	3	21	1	1	131	4.4	4.8	5.8	5	0	0	1	121.487	97.316	97.0342	179.675
146	65	3	128	具有智能功能要贵于普通保温杯一点	3	4	5	5	3	6	6	5	5	5	5	5	4	2	400	市场价	4	5	5	5	5	5	5	4	5	5	5	5	4	2	18	1	1	127	4.6	4.8	5	4.8	0	0	1	98.1985	97.316	89.5182	290.422
148	150	3	80	智能保温杯并不具有太多藏族特色 初次创业应该机遇市场普遍价格	4	5	6	6	5	5	6	4	6	6	5	6	6	3	200	银饰的特殊用处 银价的市场定价 具有地方特色	3	6	6	5	6	6	6	3	5	5	4	5	5	3	19	2	1	141	5.4	5.8	5.8	4.8	0	0	1	126.577	97.316	104.812	183.912
149	70	3	80	新产品的定价较市场低可以形成价格优势	4	7	7	7	7	7	7	7	7	7	7	7	7	1	299	藏银具有民族特色 有独特的竞争优势	6	7	7	7	7	7	7	1	7	7	7	7	7	1	19	2	1	174	7	7	7	7	0	0	1	126.577	97.316	104.812	183.912
151	79	3	80	符合市场价	6	7	7	7	7	7	7	2	4	5	6	5	5	3	150	藏族具有特色，且作用价值高	4	7	7	7	7	7	6	2	4	5	6	4	5	2	19	2	1	151	7	5	7	4.8	0	0	1	126.577	97.316	104.812	183.912
152	82	3	110	功能新颖 基本性能好	3	6	6	5	4	5	4	5	4	5	6	6	6	3	199	抓住顾客心理 质量较好手艺较精巧的稍贵一些	5	6	6	4	4	7	4	4	6	6	5	7	4	3	19	2	1	139	5.2	5.4	5.4	5.6	0	0	1	126.577	97.316	104.812	183.912
153	111	3	80	先低于市场价容易吸引顾客积累知名度	4	6	6	6	5	5	4	4	4	4	4	6	4	2	125	这种手串大多是为了美观，材料贵贱消费者并不在意，实惠较好	4	4	5	5	6	6	3	3	4	4	3	6	4	3	19	2	1	124	5.6	4.4	5.2	4.2	0	0	1	126.577	97.316	104.812	183.912
154	103	3	80	用智能初期可定100-120 随着市场扩大与市场饱和 保温杯的耐用性 可以逐步降低吸引顾客	6	7	7	7	7	6	7	3	6	6	6	6	6	2	80	由其寓意 外观质量而定	4	6	6	6	6	6	6	2	6	6	6	6	6	2	19	2	1	156	6.8	6	6	6	0	0	1	126.577	97.316	104.812	183.912
158	54	3	80	增强竞争力	2	6	5	5	3	6	6	2	6	6	6	6	6	2	999	高端产品	4	5	6	6	5	7	7	2	5	5	6	6	5	1	19	2	1	137	5	6	5.8	5.4	0	0	1	126.577	97.316	104.812	183.912
159	78	3	100	符合市场	6	4	4	4	4	4	4	4	5	5	3	6	4	4	250	只有250才买	3	3	3	2	2	5	6	5	4	4	3	4	3	4	20	2	2	112	4	4.6	3	3.6	0	0	1	109.325	97.316	73.7713	129.129
160	85	3	150	在市场100基础上 可因为民族特色的设计提高卖价	4	6	5	5	5	7	7	4	6	6	4	6	4	2	88	民族特色 银制品的价值 藏银对身体的好处 数字吉利	2	6	6	6	5	7	6	2	6	6	4	6	4	2	18	2	1	139	5.6	5.2	6	5.2	0	0	1	118.814	97.316	102.307	220.827
161	100	3	85	有一定科技性 但显示温度这一功能早已面市	6	6	6	6	6	6	6	5	4	4	5	5	6	3	99.9	艺术性较强，但原材料低廉	5	6	5	5	6	7	5	3	5	5	5	5	5	3	19	2	1	144	6	4.8	5.8	5	0	0	1	126.577	97.316	104.812	183.912
162	85	3	75	价格优惠可能会勾起消费者的购买欲望	5	4	4	4	4	4	4	3	4	4	4	5	5	2	200	银价我不太了解 只是自己的直观想法	6	6	6	6	6	6	6	4	5	5	5	5	5	2	19	2	2	129	4	4.4	6	5	0	0	1	101.562	97.316	71.266	166.045
150	110	3	100	物美价廉	6	6	6	6	6	5	6	3	6	6	5	4	4	2	50	由藏族朋友知道 相比其他少数民族饰品提供商 产品的民族底蕴更强	5	6	6	6	6	6	6	2	6	6	6	6	5	2	19	2	1	145	5.8	5	6	5.8	0	0	1	126.577	97.316	104.812	183.912
163	117	3	88	刚创业，尚不具备说明里 未能足够说服消费者购买	6	6	5	5	5	6	7	7	5	4	3	6	4	4	199	藏银比较少见，且外表美观，具有相当程度吸引力	5	7	6	4	3	5	6	2	6	4	6	7	4	3	19	2	1	141	5.4	4.4	5	5.4	0	0	1	126.577	97.316	104.812	183.912
164	121	3	99.9	产品有特色	2	5	5	5	5	5	6	5	6	5	4	6	4	2	29.9	藏银成本低，公寓有吸引力	5	6	5	5	6	6	6	6	5	6	6	6	5	2	20	2	1	140	5	5	5.6	5.6	0	0	1	134.34	97.316	107.317	146.996
165	103	3	100	符合市价，若加入少数民族元素会更吸引人	6	6	6	6	6	5	5	7	6	6	6	7	7	2	120	受众比较偏向年轻女性 价格需在承受范围内	4	6	6	5	5	5	4	2	4	4	5	6	6	4	20	2	1	147	5.8	6.4	5.4	5	0	0	1	134.34	97.316	107.317	146.996
166	112	3	99	外观美观度达标，智能科技运用恰当	6	6	6	6	6	6	5	5	6	6	5	6	5	2	98	制作较精良，材料品质较高	6	6	6	6	6	6	5	5	6	6	5	6	5	2	18	2	1	152	6	5.6	6	5.6	0	0	1	118.814	97.316	102.307	220.827
167	173	3	150	可以逐步提价，先以打折名又放假	4	7	6	6	5	6	7	5	4	3	3	4	4	1	600	轻奢品，成本到位质量才到位，而且目前这种手工品难大规模生产	6	6	6	6	6	6	6	4	5	5	5	5	4	1	19	1	1	136	6	3.6	6	4.8	0	0	1	105.961	97.316	92.0235	253.506
[truncated: 2 more columns]
